# Supplementary material for: Visualization of translocons in Yersinia type III protein secretion machines during host cell infection
Source: PLoS Pathog. 2018 Dec 26;14(12):e1007527. doi: 10.1371/journal.ppat.1007527 (PMC6324820; doi:10.1371/journal.ppat.1007527)
Supplement: S1 MatLab — (M) [file ppat.1007527.s009.m]

% the goal of this script is to determine cluster information starting from
% the results extracted from IMARIS 3D segmentation 
clear all


clast_par=1.3; 
filename = 'TN Hela+Rac1Q61L WAP_YopDrb635P_5_a.xls';
%The only two input necessary are the name of the file to be analized i.e file name and parameter that control how far away two
% segmented volumes should be. clast_par < 1 means the distance between two segmented volume should be inferior to the sum of their mean radius
% clast_par =1 the distance between two segmented volumes should be equal to the sum of their mean radius
%  clast_par >1 the distance between two segmented volumes should be bigger than the sum of their mean radius


% the data to be quantified is stored in an excel multipage file


%%%%%%%%%%%%%%%%%%%%%%%%%%%%%%%%% segmented volumes radius determination
read_volume=xlsread(filename,40);% opens page where the volumes are listed and extracts the volume information for each cluster
siz_point=size(read_volume);     %it extracts the information about how many volumes were quantified 
radius_nn(1:siz_point(1))=0;     %it creates a vector that will contain the estimated radius of all the detected volumes
radius_nn=1000*( read_volume(:,1)*3/(4*pi)).^(1/3);
% the radius is calculated approximating the quantified volumes with be the volumes of a sphere
Mean_radius_nm = mean(radius_nn)   % displays the mean radius of the segmented volumes
%please note that the radius of the segmented volumes is a good
%approximation of the full width at half maximum of the fluorescence object
Variance_radius_n = std(radius_nn)  % displays the variance of the radius of the segmented volumes
%%%%%%%%%%%%%%%%%%%%%%%%%%%%%%%%%%%%%%%%%%%%%%%%%%%%%%%%%%%%%%%%%%%%%%%%%%%%%%%%%%%%%%%%%%%%%


%%%%%%%%%%%%%%%%%%%%%%%%%%%%%%%%%%%%%%%%%%%%%%%%%%%%%%%%% determination of
%%%%%%%%%%%%%%%%%%%%%%%%%%%%%%%%%%%%%%%%%%%%%%%%%%%%%%%%% the distance between the segmented volumes and sorting them between volumes belonging to the same cluster and volumes not belonging to the same cluster.
center_of_mass=xlsread(filename,6);% open page where the coordinate of the center of mass of the segmented volumes are listed

total_num=size(center_of_mass); % again number of detected spots just to check if it match with the previous values (not necessary)
total_resolved_spots = total_num(1) % displays the total number of volumes quantified
center_of_mass=xlsread(filename,6); % open the page of the file where the values of the centre of mass of the detected volumes are stored and write them into a matrix
distances(1:siz_point(1),1:siz_point(1))=0;% produce the matrix were the distances between detected volumes will be stored
cluster(1:siz_point(1),1:siz_point(1))=0;%produce a matrix where will be stored the information wether two segmented volumes are close together (distance fulfil cluster parameter) cluster (i,j)=1
%or not cluster(i,j)=0;

%%calculates the matrix of the distance between segmented volumes i and j as the distance between their centre of mass
%the factor 1000 converts the distance from micronmeter to nanometer
for i=1:siz_point(1)
for j=1:siz_point(1)

distances(i,j)= sqrt( (center_of_mass(i,1)-center_of_mass(j,1))^2 + (center_of_mass(i,2)-center_of_mass(j,2))^2 + (center_of_mass(i,3)-center_of_mass(j,3))^2 )*1000;
end
end

%Here is determined if two volumes are clustering together i.e. if their distance <= the sum of their radius multiplied for clust_par defined above, or not
for i=1:siz_point(1)
for j=1:siz_point(1)

if i==j
    cluster(i,j)=0;
else
    if  distances(i,j)<=clast_par*(radius_nn(i)+radius_nn(j))
    cluster(i,j)=1;
    end
end

end
end
cluster3=cluster; %%%here the cluster matrix is doubled for keep avaliable its information at the end of the script

%%%%%%%%%%%%%%%%%%%%%%%%%%%%%%%%%%%%%%%%%%%%%%%%%%%%%%%%%%%%%%%%%%%%%%%%%%%%%%%%%%%%%%%%%%%%%%%%%%%%%%%%%%%%%%%%%%%
%%%%%%%%%%%%%%%%%%%%%%%%%%%%%%%%%%%%%%%%%%%%%%%%%%%%%%%%%%%%%%%%%%%%%%%%%%%%%%%%%%%%%%%%%%%%%%%%%%%%%%%%%%%%%%%%%%%%%%
% determination of the number of clusters the cluster size i.e. how many
% volumes are contained into one cluster and other cluster information

numclast=0;numclast2(1:siz_point(1),1)=1;numclast3(1:siz_point(1),1:siz_point(1))=0;
num=0; % initial number of clusters
cluster_record(1:siz_point(1),1:siz_point(1))=0;% matrix where the label of the cluster members should be stored i.e the label
%of the volumes of cluster members. Please note that the column number of cluster_record matrix is also the label of the first volume find for a given
%cluster if this column is not made only by zero values

% searching and isolating clusters
for i=1:siz_point(1)
   count=0;% how many volumes are clustering with an individual volume
    count3=0; %how many volumes are belonging to the same cluster
if sum( cluster(i,:))>=1
   num=num+1;
%     ind= sum( cluster(i,:));
    
    for j=1:siz_point(1)
        if  cluster(i,j)==1
            count=count+1;
            count3=count3+1;
             cluster(i,j)=0;% every time if a point on the cluster matrix is found to belong to a specific cluster it is set to
             %zero in order to not choose this point twice. At the end of the cluster search the cluster matrix should be a full zeros matrix
             cluster(j,i)=0;% everytime if a point on the cluster matrix is found to belong to a specific cluster is set to
             %zero in order to the choose this point twice at the end the cluster matrix should be a full zeros matrix
            vect(count)=j;% here are listed the label of the volumes clastering with the volume under analysis 
            cluster_record(count3,i)=j;
        end
    end
end

    while count > 0;%%%% in this recursive loop are searched the volumes that were clustering with the first one and in case
        %they are found clustering with other volumes these are stored and this cycle is repeated until when no more clustering volume are found
       count2=count;
       count=0;
       vect2=vect;% saving the information contained in vect (is a variable size vector so overwriting is not to suggest)
      
       clear vect % delete this variable in a way it can be defined newly in the following part of the loop
      
       for ss=1:count2
            for j=1:siz_point(1)
            if  cluster(vect2(ss),j)==1
             count=count+1;
            
             cluster(vect2(ss),j)=0;
             cluster(j,vect2(ss))=0;
            vect(count)=j;
            ll=0; %%ll=0 a volume is for the first time found to be member of a given cluster; ll=1 the volume was already found to be part of the cluster
            % and it will be not counted twice
                 for ms=1:count3
                     if cluster_record(ms,i)==j
                         ll=1;
                     end
                 end
              if ll==0           
            count3=count3+1;
            cluster_record(count3,i)=j;
              end
              ll=0;

            end
            end
        end
        clear vect2 %  this variable vector will be redefined at the beginning of the loop
        count;
    end
    
    if num > 0 % if a cluster is found
        if count3>0
    numb(num)=count3+1;% 1 comes from the fact that a cluster is always found starting from a volume that is not included
    %in the counting routine
        end
    end
end
%%%%%%%%%%%%%%%%%%%%%%%%%%%%%%%%%%%%%%%%%%%%%%%%%%%%%%%%%%%%%%%%%%%%%%%%%%%%%%%%%%%%%%%%%%%%%%%%%
%%%%%%%%%%%%%%%%%%%%%%%%%%%%%%%%%%%%%%%%%%%%%%%%%%%%%%%%%%%%%%%%%%%%%%%%%%%%%%%%%%%%%%%%%%%%%%%
%%%%%%%%%%%%%%%%%%%%%%%%%%%%%%%dysplaying the information
sit=size(numb);
number_of_cluster=sit(2)% the number of columns of the variable numb gives the total number of clusters
total_number_of_spot_in_cluster= sum(numb)% the total number of volumes belonging to the one of the clusters (it must be inferior to the total number of volumes quantified!!!)
average_number_of_spot_in_cluster= mean(numb)%  mean number of volumes belonging to a cluster
dispersion_number_of_spot_in_cluster= std(numb)% variance of the number of volumes belonging to a cluster
frequent_number_of_spot_in_cluster= median(numb)% median of the number of volumes belonging to a cluster

 

clust_info(1:sit(2),1:8)=0; % in this matrix some of the information is saved that will be exported later
%also the list of the cluster members and the coordinate of the centre of
%mass of the entire cluster
indd=0;
for l=1:siz_point(1)
    
    cluster_member(1)=0;
    if sum(cluster_record(:,l))>=1
        indd=indd+1;
        sol=1;
        cluster_member(1)=l;% Variable vector that will contain all the label of the volumes the belonging to a given cluster
        for m=1:1:siz_point(1)
            if cluster_record(m,l)>=1
                sol=sol+1;
                cluster_member(sol)=cluster_record(m,l);
            end
        end
    end
    
    if cluster_member(1)>0
    got=sol;% number of volumes in a given cluster
    rel=0;
    xx=0;
    yy=0;
    zz=0;
    for uu=1:got% summing up x y z and z position of the cluster in nm (factor 1000)
        xx=xx+1000*center_of_mass(cluster_member(uu),1);
        yy=yy+1000*center_of_mass(cluster_member(uu),2);
        zz=zz+1000*center_of_mass(cluster_member(uu),3);
    end
    % here is calculated the distance between two volumes in the same
    % cluster. This distance is calculated twice volume i versus volume
    % j and volume j versus volume i thus later a factor 0.5 will be
    % applied to obtain the mean distance
    for i=1:got
        for j=1:got
            
            dist(i,j)=sqrt( (center_of_mass(cluster_member(i),1)-center_of_mass(cluster_member(j),1))^2 + (center_of_mass(cluster_member(i),2)-center_of_mass(cluster_member(j),2))^2 + (center_of_mass(cluster_member(i),3)-center_of_mass(cluster_member(j),3))^2 )*1000;
            
            if dist(i,j)>0
                rel=rel+1;
                disti(rel)=dist(i,j);% converts the matrix of distances into a vector
            end
        end
    end
    %%%% here the information that will be exported
    clust_info(indd,1)=numb(indd) ; % number of volumes in each cluster
    clust_info(indd,2)=0.5*mean(disti); % mean distances between volumes in the same cluster
    clust_info(indd,3)=std(disti/2);% qualitative estimate of variance of distances between volumes in the same cluster
    clust_info(indd,4)=max(disti);% max value of distance between volumes in the same cluster
    clust_info(indd,5)=min(disti);% min value of distance between volumes in the same cluster
    clust_info(indd,6)=xx/sol;% x coordinate of the cluster centre of mass
    clust_info(indd,7)=yy/sol;% y coordinate of the cluster centre of mass
    clust_info(indd,8)=zz/sol;% z coordinate of the cluster centre of mass
    clear cluster_member sol
    clear dist disti xx yy zz
    
end
end


%%% the labels of cluster members are saved in a two column matrix the
%%% second column contains the label of the first member of the cluster and
%%% it repeats its value until when the same cluster is under consideration.
%%% The first column displays the label of the other volumes belonging to
%%% the clusters
a=0;
for i=1:siz_point(1)
    if sum(cluster_record(:,i))>=1
        for j=1:siz_point(1)
            
            if cluster_record(j,i)>=1
                a=a+1;
                position(a,1)=cluster_record(j,i);
                position(a,2)=i;
            end
        end
    end
end
position2= position-1; % since the labelling in Imaris starts from number 0 and not from one in order to find the same cluster in Imaris to the
% to the label values must be substructed 1  
%
%%%%%%%% printing in the output file the data  quantified till now
%%%%%%
names={'number of particles', 'mean distance', 'variance of distance', 'max distance', 'min distance', 'center_x', 'center_y', 'center_z' };

names2={'Mean_radius_nm', 'Variance_radius_n ', 'Total_resolved_spots' };
values=[Mean_radius_nm , Variance_radius_n  total_resolved_spots];
xlswrite([num2str(clast_par) '_output_' filename],names2,1,'A1') 
xlswrite([num2str(clast_par) '_output_' filename],values,1,'A2') 

xlswrite([num2str(clast_par) '_output_' filename],clust_info,2,'A2')
xlswrite([num2str(clast_par) '_output_' filename],names,2,'A1')       
xlswrite([num2str(clast_par) '_output_' filename],position2,3,'A1')       


%%%% quantification of the distance between different clusters
%%%%% the distance between clusters is defined to be the distance between their centre of
%%%%% mass
dist_clust(1:sit(2),1:sit(2))=0;
cc1=0;
for i=1:sit(2)
    for j=1:sit(2)
        if i==j
            dist_clust(i,j)=100000;% the fact that the distance of one cluster respect itself is zero would make more complicate
            %to determine the minimum distance between a cluster and it neighbours
        else
            
            cc1=cc1+1;
            dist_clust(i,j)=sqrt( (clust_info(i,6)-clust_info(j,6))^2 + (clust_info(i,7)-clust_info(j,7))^2 + (clust_info(i,8)-clust_info(j,8))^2 );
            
            dist_clust2(cc1)=dist_clust(i,j);
        end
    end
end

mindist_cluster=min(dist_clust);% the minimum distance between one cluster and the other ones
mean_dist_cluster=mean(mindist_cluster);% the mean distance between closer clusters
%%% exporting the latest information
xlswrite([num2str(clast_par) '_output_' filename], dist_clust,4,'A1') 

xlswrite([num2str(clast_par) '_output_' filename],mean_dist_cluster,5,'A1') 
xlswrite([num2str(clast_par) '_output_' filename],mindist_cluster',5,'B1') 
